# Supplementary material for: Biomass-Derived Laser-Induced Graphene/Chitosan Composite Films for Sustainable Triboelectric Nanogenerators
Source: Nanomaterials (Basel). 2026 Apr 30;16(9):550. doi: 10.3390/nano16090550 (PMC13165254; doi:10.3390/nano16090550)
Supplement: Supplementary file 1 [file nanomaterials-16-00550-s001.zip]

Archive with 1 entries (1 files):
- nanomaterials-4259142-supplementary.pdf
